# Supplementary material for: Specific island biogeographic and landscape features shape plant diversity and habitat specialism on edaphic quartz islands in an arid ocean
Source: Sci Rep. 2025 Mar 22;15:9982. doi: 10.1038/s41598-025-94562-5 (PMC11929794; doi:10.1038/s41598-025-94562-5)
Supplement: Supplementary file 1 — Supplementary Information 1. [file 41598_2025_94562_MOESM1_ESM.xlsx]

## Sheet: Species_list
species	author	family	species_ID	Local endemic	Quartz specialist	notes
Adromischus alstonii	(Schönland & Baker f.) C.A.Sm.	Crassulaceae	A_ALS
Adromischus filicaulis subsp. filicaulis	(Eckl. & Zeyh.) C.A.Sm. subsp. filicaulis	Crassulaceae	A_FIL_FIL
Adromischus marianiae	(Marloth) A.Berger	Crassulaceae	A_MAR
Albuca canadensis	(L.) F.M.Leight.	Hyacinthaceae	A_CAN
Albuca cf. hallii		Hyacinthaceae	A_HAL_2			fieldname
Albuca cooperi	Baker	Hyacinthaceae	A_COO
Albuca hallii	U.Müll.-Doblies	Hyacinthaceae	A_HAL
Albuca longipes	Baker	Hyacinthaceae	A_LON
Albuca namaquensis	Baker	Hyacinthaceae	A_NAMA
Albuca psammophora	(U.Müll.-Doblies & D.Müll.-Doblies) J.C.Manning & Goldblatt	Hyacinthaceae	A_PSA
Albuca Schnittlauch Stamm und haare		Hyacinthaceae	UNKNOWN_1			fieldname
Albuca spiralis	L.f.	Hyacinthaceae	A_SPI
Albuca unifolia	(Retz.) J.C.Manning & Goldblatt	Hyacinthaceae	A_UNI
Albuca viscosa	L.f.	Hyacinthaceae	A_VIS
Aloe krapohliana	Marloth	Asphodelaceae	A_KRA	KV
Amellus microglossus	DC.	Asteraceae	A_MIC
Amphiglossa tomentosa	(Thunb.) Harv.	Asteraceae	A_TOM
Anacampseros lanceolata subsp. lanceolata	(Haw.) Sweet subsp. lanceolata	Anacampserotaceae	A_LAN_LAN
Anacampseros namaquensis	H.Pearson & Stephens	Anacampserotaceae	A_NAM
Anacampseros retusa	Poelln.	Anacampserotaceae	A_RET
Androsaki klein		UNKNOWN	A_KLE_CF			unidentified species
Annesorhiza altiscapa	Schltr.	Apiaceae	A_ALT
Antenne-curly		UNKNOWN	A_CUR_CF			unidentified species
Anthospermum dregei subsp. dregei	Sond.	Rubiaceae	A_DRE_DRE
Anthospermum spathulatum subsp. spathulatum	Spreng.	Rubiaceae	A_SPA_SPA
Antimima dualis	(N.E.Br.) N.E.Br.	Aizoaceae	A_DUA	KV	QS
Antimima excedens	(L.Bolus) Klak	Aizoaceae	A_EXC	KV
Antimima humile		Aizoaceae	A_HUM_CF			fieldname
Antimima intervallaris	(L.Bolus) H.E.K.Hartmann	Aizoaceae	A_INT
Antimima intervallaris mini		Aizoaceae	A_MIN_CF			fieldname
Antimima komkansica	(L.Bolus) H.E.K.Hartmann	Aizoaceae	A_KOM
Antimima komkansica zart s. Foto		Aizoaceae	A_ZAR_CF			fieldname
Antimima pulverulentum-Mischung		Aizoaceae	A_PUL_CF			fieldname
Antimima solida	(L.Bolus) H.E.K.Hartmann	Aizoaceae	A_SOL	KV
Antimima spec.		UNKNOWN	A_SPE_CF			unidentified species
Antimima subgenus clavipes		Aizoaceae	A_CLA_CF			fieldname
Antimima watermeyeri	(L.Bolus) H.E.K.Hartmann	Aizoaceae	A_WAT	KV	QS
Apiaceae grosse Rosette		Apiaceae	A_ROS_GR_CF			fieldname
Apiaceae rosenblättriges Rosette		Apiaceae	A_ROSE_CF			fieldname
Arctotis cf. roodea		Asteraceae	A_ROO			fieldname
Arenifera stylosa	(L.Bolus) H.E.K.Hartmann	Aizoaceae	A_STY
Argyroderma crateriforme	(L.Bolus) N.E.Br.	Aizoaceae	A_CRA	KV	QS
Argyroderma fissum	(Haw.) L.Bolus	Aizoaceae	A_FIS	KV	QS
Argyroderma framesii subsp. hallii	(L.Bolus) H.E.K.Hartmann	Aizoaceae	A_FRA_HAL	KV	QS
Aridaria noctiflora subsp. noctiflora	(L.) Schwantes	Aizoaceae	A_NOC_NOC
Aridaria serotina	L.Bolus	Aizoaceae	A_SER
Aspalathus obtusata	Thunb.	Fabaceae	A_OBT
Asparagus capensis var. capensis	L.	Asparagaceae	A_CAP_CAP
Asparagus exuvialis	Burch.	Asparagaceae	A_EXU
Atriplex lindleyi subsp. inflata	Moq. (F.Muell.) Paul G.Wilson	Amaranthaceae	A_LIN_INF
Atriplex semibaccata var. appendiculata	R.Br. Aellen	Amaranthaceae	A_SEM_APP
Atriplex vestita var. appendiculata	(Thunb.) Aellen	Amaranthaceae	A_VES_APP
Babiana lewisiana	B.Nord.	Iridaceae	B_LEW		QS
Babiana sinuata	G.J.Lewis	Iridaceae	B_SIN
Berkheya fruticosa	(L.) Ehrh.	Asteraceae	B_FRU
Berkheya spec. 1		Asteraceae	B_CF		QS	unidentified species
Bromus pectinatus	Thunb.	Poaceae	B_PEC
Brownanthus corallinus	(Thunb.) Ihlenf. & Bittrich	Aizoaceae	B_COR		QS
Bulbine dactylopsoides	G.Will.	Asphodelaceae	B_DAC	KV	QS
Bulbine diphylla	Schltr. ex Poelln.	Asphodelaceae	B_DIP	KV	QS
Bulbine einblatt		UNKNOWN	B_EIN_CF			unidentified species
Bulbine flexuosa	Schltr.	Asphodelaceae	B_FLE
Bulbine frutescens	(L.) Willd.	Asphodelaceae	B_FRUT
Bulbine gelb schön		UNKNOWN	B_SCH_CF			unidentified species
Bulbine haworthioides	B.Nord.	Asphodelaceae	B_HAW	KV	QS
Bulbine lolita	S.A.Hammer	Asphodelaceae	B_LOL	KV
Bulbine mesembryanthoides subsp. mesembryanthoides	Haw.	Asphodelaceae	B_MES_MES
Bulbine praemorsa	(Jacq.) Spreng.	Asphodelaceae	B_PRA
Bulbine quartzicola	G.Will.	Asphodelaceae	B_QUA		QS
Bulbine sp.		UNKNOWN	B_SP._CF			unidentified species
Bulbinella divaginata	P.L.Perry	Asphodelaceae	B_DIVA
Caulipsolon rapaceum	(Jacq.) Klak	Aizoaceae	C_RAP	KV
Cephalophyllum caespitosum	H.E.K.Hartmann	Aizoaceae	C_CAE	KV	QS
Cephalophyllum framesii	L.Bolus	Aizoaceae	C_FRA
Cephalophyllum niveum	L.Bolus	Aizoaceae	C_NIV
Cephalophyllum pulchellum	L.Bolus	Aizoaceae	C_PUL		QS
Cephalophyllum spissum	H.E.K.Hartmann	Aizoaceae	C_SPIS	KV	QS
Chaetobromus involucratus subsp. dregeanus	(Schrad.) Nees (Nees) Verboom	Poaceae	C_INV_DRE
Chlorophytum breitblatt		Agavaceae	UNKNOWN_15			fieldname
Chlorophytum kleines Köpfchen		Agavaceae	UNKNOWN_16			fieldname
Chlorophytum langblatt		Agavaceae	C_LAN_CF			fieldname
Chlorophytum undulatum	(Jacq.) Oberm.	Agavaceae	C_UND
Chrysocoma ciliata	L.	Asteraceae	C_CIL
Chrysocoma oblongifolia	DC.	Asteraceae	C_OBL
Cladoraphis spinosa	(L.f.) S.M.Phillips	Poaceae	C_SPI
Colchicum albomarginatum	(Schinz) J.C.Manning & Vinn.	Colchicaceae	C_ALB
Colchicum irroratum	(Schltr. & K.Krause) J.C.Manning & Vinn.	Colchicaceae	C_IRR
Colchicum spec.		Colchicaceae	C_SPE_CF			fieldname
Conophytum calculus subsp. calculus	A.Berger) N.E.Br.	Aizoaceae	C_CAL_CAL	KV	QS
Conophytum minutum var. minutum	(Haw.) N.E.Br.	Aizoaceae	C_MIN_MIN		QS
Conophytum minutum var. pearsonii	(Haw.) N.E.Br. (N.E.Br.) Boom	Aizoaceae	C_MIN_PEA		QS
Conophytum subfenestratum	Schwantes	Aizoaceae	C_SUB	KV	QS
Conophytum uviforme subsp. uviforme	(Haw.) N.E.Br.	Aizoaceae	C_UVI_UVI
Cotula barbata	DC.	Asteraceae	C_BARB
Cotyledon orbiculata var. orbiculata	L.	Crassulaceae	C_ORB_ORB
Cotyledon papillaris	L.f.	Crassulaceae	C_PAPIL
Crassothonna cylindrica	(Lam.) B.Nord.	Asteraceae	C_CYL
Crassothonna protecta	(Dinter) B.Nord.	Asteraceae	C_PRO
Crassula atropurpurea var. atropurpurea	(Haw.) D.Dietr.	Crassulaceae	C_ATR_ATR
Crassula barklyi	N.E.Br.	Crassulaceae	C_BAR
Crassula brevifolia subsp. brevifolia	Harv.	Crassulaceae	C_BRE_BRE
Crassula campestris	(Eckl. & Zeyh.) Endl. ex Walp.	Crassulaceae	C_CAM
Crassula capitella subsp. thyrsiflora	Thunb. (Thunb.) Toelken	Crassulaceae	C_CAP_THY
Crassula columnaris subsp. prolifera	Thunb. Friedrich	Crassulaceae	C_COL_PRO
Crassula deceptor	Schönland & Baker f.	Crassulaceae	C_DEC		QS
Crassula elegans subsp. elegans	Schönland & Baker f.	Crassulaceae	C_ELE_ELE
Crassula expansa subsp. pyrifolia	Dryand. (Compton) Toelken	Crassulaceae	C_EXP_PYR
Crassula hirtipes	Harv.	Crassulaceae	C_HIR
Crassula multiceps	Harv.	Crassulaceae	C_MUL		QS
Crassula muscosa var. muscosa	L.	Crassulaceae	C_MUS_MUS
Crassula muscosa var. obtusifolia	L. (Harv.) G.D.Rowley	Crassulaceae	C_MUS_OBT
Crassula nudicaulis Klumpen		Crassulaceae	C_KLU_CF			fieldname
Crassula nudicaulis var. nudicaulis	L.	Crassulaceae	C_NUD_NUD
Crassula pseudo atropurpurea		Crassulaceae	C_ATR_CF			fieldname
Crassula subaphylla var. subaphylla	(Eckl. & Zeyh.)	Crassulaceae	C_SUB_SUB
Crassula subaphylla var. virgata	(Eckl. & Zeyh.) Harv. (Harv.) Toelken	Crassulaceae	C_SUB_VIR
Crassula tomentosa var. tomentosa	Thunb.	Crassulaceae	C_TOM_TOM
Curio cicatricosus	(Sch.Bip.) P.V.Heath	Asteraceae	C_CIC	KV
Cyphia schlechteri	E.Phillips	Lobeliaceae	C_SCH
Dactylopsis digitata subsp. digitata	(Aiton) N.E.Br.	Aizoaceae	D_DIG_DIG	KV	QS
Delosperma crassum	L.Bolus	Aizoaceae	D_CRA	KV
Dianthus namaensis var. namaensis	Schinz	Caryophyllaceae	D_NAM_NAM
Dicrocaulon brevifolium	N.E.Br.	Aizoaceae	DI_BRE	KV	QS
Dicrocaulon grandiflorum	Ihlenf.	Aizoaceae	D_GRA	KV	QS
Dicrocaulon humile	N.E.Br.	Aizoaceae	D_HUM	KV	QS
Dicrocaulon nodosum	(A.Berger) N.E.Br.	Aizoaceae	D_NOD	KV	QS
Didelta carnosa var. carnosa	(L.f.) Aiton	Asteraceae	D_CAR_CAR
Didelta spinosa	(L.f.) Aiton	Asteraceae	D_SPI
Dimorphotheca sinuata	DC.	Asteraceae	D_SIN
Dimorphotheca tragus	(Aiton) D.C.	Asteraceae	D_TRA
Dipcadi crispum	Baker	Hyacinthaceae	D_CRI
Diplosoma luckhoffii	(L.Bolus) Schwantes ex Ihlenf.	Aizoaceae	D_LUC	KV	QS
Drimia curly		UNKNOWN	D_CUR_CF			unidentified species
Drimia intricata	(Baker) J.C.Manning & Goldblatt	Hyacinthaceae	D_INT
Drimia physodes	(Jacq.) Jessop	Hyacinthaceae	D_PHY
Drosanthemopsis diversifolia	(L.Bolus) Klak	Aizoaceae	D_DIV		QS
Drosanthemum brevifolium	(Aiton) Schwantes	Aizoaceae	D_BRE	KV
Drosanthemum curtophyllum	L.Bolus	Aizoaceae	D_CUR
Drosanthemum deciduum	H.E.K.Hartmann & Bruckman	Aizoaceae	D_DEC	KV
Drosanthemum glossy lila		Aizoaceae	D_LIL_CF			fieldname
Drosanthemum gross grün		Aizoaceae	D_GRÜ_CF			fieldname
Drosanthemum hispidum	(L.) Schwantes	Aizoaceae	D_HIS	KV
Drosanthemum latipetalum	L.Bolus	Aizoaceae	D_LAT	KV	QS
Drosanthemum pulverulentum	(Haw.) Schwantes	Aizoaceae	D_PUL	KV
Drosanthemum ramosissimum	(Schltr.) L.Bolus	Aizoaceae	D_RAM	KV
Drosanthemum schoenlandianum	(Schltr.) L.Bolus	Aizoaceae	D_SCH	KV
Duvalia caespitosa subsp. caespitosa	(Masson) Haw.	Apocynaceae	D_CAE_CAE
Ehrharta barbinodis	Nees ex Trin.	Poaceae	E_BAR
Ehrharta longiflora	Sm.	Poaceae	E_LON
Ehrharta melicoides	Thunb.	Poaceae	E_MEL
Einblatt hart gewellter Rand		UNKNOWN	E_GEW_CF			unidentified species
Eriocephalus africanus var. paniculatus	L. (Cass.) M.A.N.Müll.,P.P.J.Herman & Kolberg	Asteraceae	E_AFR_PAN
Eriocephalus namaquensis	M.A.N.Müll.	Asteraceae	E_NAM
Eriocephalus pedicellaris	DC.	Asteraceae	E_PED
Eriospermum descendens	P.L.Perry	Ruscaceae	E_DES
Eriospermum langes Blatt		UNKNOWN	E_LAN_CF			unidentified species
Eriospermum namaquanum	P.L.Perry	Ruscaceae	E_NAQUA
Eriospermum paradoxum	(Jacq.) Ker Gawl.	Ruscaceae	E_PAR
Eriospermum titanopsoides	P.L.Perry	Ruscaceae	E_TIT	KV	QS
Euclea undulata	Thunb.	Ebenaceae	E_UND
Euphorbia caput-medusae	L.	Euphorbiaceae	E_CAP
Euphorbia celata	R.A.Dyer	Euphorbiaceae	E_CEL		QS
Euphorbia exilis	L.C.Leach	Euphorbiaceae	E_EXI
Euphorbia hamata	(Haw.) Sweet	Euphorbiaceae	E_HAM
Euphorbia muricata	Thunb.	Euphorbiaceae	E_MUR
Euphorbia rhombifolia	Boiss.	Euphorbiaceae	E_RHO
Euryops dregeanus	Sch.Bip.	Asteraceae	E_DRE
Euryops multifidus	(Thunb.) DC.	Asteraceae	E_MUL
Euryops tenuissimus subsp. tenuissimus	(L.) DC.	Asteraceae	E_TEN_TEN
Fabaceae zart foto		Fabaceae	F_FOT_CF			fieldname
Felicia merxmuelleri	Grau	Asteraceae	F_MER
Ferraria annuata		UNKNOWN	F_ANN_CF			unidentified species
Ferraria divaricata	Sweet	Iridaceae	F_DIV
Ferraria ferrariola	(Jacq.) Willd.	Iridaceae	F_FER
Ficinia quartzicola	Muasya & N.A.Helme	Cyperaceae	F_QUA	KV	QS
Fingerhuthia africana	Lehm.	Poaceae	F_AFR
Fockea comaru	(E.Mey.) N.E.Br.	Apocynaceae	F_COM
Foveolina dichotoma	(DC.) Källersjö	Asteraceae	F_DIC
Frankenia fruticosa	J.C.Manning & Helme	Frankeniaceae	F_FRU	KV	QS
Galenia africana	L.	Aizoaceae	G_AFR
Galenia fruticosa	(L.f.) Sond.	Aizoaceae	G_FRU
Galenia fruticosa succulent hairy		Aizoaceae	G_HAI_CF			fieldname
Gazania krebsiana subsp. krebsiana	Less.	Asteraceae	G_KRE_KRE
Gazania lichtensteinii	Less.	Asteraceae	G_LIC
Gazania othonnites	(Thunb.) Less.	Asteraceae	G_OTH
Gazania tenuifolia	Less.	Asteraceae	G_TEN
Geophyt "curly hairy"		UNKNOWN	G_CUR_CF			unidentified species
Geophyt 2 twisted leaves		UNKNOWN	G_LEA_CF			unidentified species
Geophyt viele grüne Blätter behaart		UNKNOWN	G_HAA_CF			unidentified species
Geophyt viele grüne blätter flach		UNKNOWN	G_FLA_CF			unidentified species
Geophyt viele grüne blätter gewellter Rand		UNKNOWN	G_GEW_CF			unidentified species
Geophyt wenige Blätter gewellter Rand		UNKNOWN	G_FEW_CF			unidentified species
Geophyt zwei harte Blätter stielförmig		UNKNOWN	G_STI_CF			unidentified species
Gethyllis brittenia ssp. brittenia	Baker	Amaryllidaceae	G_BRI_BRI
Gladiolus "haare wie Gras"		UNKNOWN	G_GRA_CF			unidentified species
Gladiolus equitans	Thunb.	Iridaceae	G_EQU
Gladiolus gross gelb		UNKNOWN	G_GEL_CF			unidentified species
Gladiolus hartes-Blatt orange s. Foto		UNKNOWN	G_HAR_CF			unidentified species
Gladiolus hyalinus	Jacq.	Iridaceae	G_HYA
Gladiolus mini		UNKNOWN	G_MIN_CF			unidentified species
Gladiolus saccatus	(Klatt) Goldblatt & M.P.de Vos	Iridaceae	G_SAC
Gladiolus Schnittlauch gross		UNKNOWN	G_SCH_CF			unidentified species
Gladiolus spec.		Iridaceae	G_SPE_CF			fieldname
Gladiolus venustus	G.J.Lewis	Iridaceae	G_VEN
Gonialoe variegata	(L.) Boatwr. & J.C.Manning	Asphodelaceae	G_VAR
grünestarreBlätter s. Foto		UNKNOWN	G_STA_CF			unidentified species
Haemanthus coccineus	L.	Amaryllidaceae	H_COC
Hartes Blatt gewellter Rand		UNKNOWN	H_GEW_CF			unidentified species
Hebenstretia robusta	E.Mey.	Scrophulariaceae	H_ROB
Helichrysum alsinoides	DC.	Asteraceae	H_ALS
Helichrysum dregeanum	Sond. & Harv.	Asteraceae	H_DRE
Helichrysum hebelepis	DC.	Asteraceae	H_HEB
Helichrysum leontonyx	DC.	Asteraceae	H_LEO
Helichrysum tinctum Strauch		Asteraceae	H_TIN_STR_CF			fieldname
Heliophila spec. nov. perenne		Brassicaceae	H_PER_CF			fieldname
Heliophila variabilis	Burch. ex DC.	Brassicaceae	H_VAR
Hermannia cuneifolia var. cuneifolia	Jacq.	Malvaceae	H_CUN_CUN
Hermannia cuneifolia var. glabrescens	Jacq. var. glabrescens (Harv.) I.Verd.	Malvaceae	H_CUN_GLA
Hermbstaedtia glauca	(J.C.Wendl.) Rchb. ex Steud.	Amaranthaceae	H_GLAU
Hirpicium alienatum	(Thunb.) Druce	Asteraceae	H_ALI
Holothrix aspera	(Lindl.) Rchb.f.	Orchidaceae	H_ASP
Hoplophyllum spinosum	DC.	Asteraceae	H_SPI
Hyobanche glabrata	Hiern	Orobanchaceae	H_GLA
Indigofera amoena	Aiton	Fabaceae	I_AMO
Indigofera heterophylla	Thunb.	Fabaceae	I_HET
Jacobsenia kolbei	(L.Bolus) L.Bolus & Schwantes	Aizoaceae	J_KOL	KV
Jamesbrittenia fruticosa	(Benth.) Hilliard	Scrophulariaceae	J_FRU
Kewa salsoloides	(Burch.) Christenh.	Kewaceae	K_SAL
Lachenalia carnosa	Baker	Hyacinthaceae	L_CAR
Lachenalia cf litoralis		UNKNOWN	L_LIT_CF			unidentified species
Lachenalia framesii	W.F.Barker	Hyacinthaceae	L_FRA	KV	QS
Lachenalia mutabilis	Lodd. ex Sweet	Hyacinthaceae	L_MUT
Lachenalia patula	Jacq.	Hyacinthaceae	L_PAT	KV	QS
Lachenalia spec. 3		Hyacinthaceae	UNKNOWN_6			fieldname
Lachenalia splendida	Diels	Hyacinthaceae	L_SPL		QS
Lachenalia undulata	Masson ex Baker	Hyacinthaceae	L_UND
Lachenalia weiss		UNKNOWN	LAC_WEI_CF			unidentified species
Lamiaceae spec. 1		Lamiaceae	UNKNOWN_7			fieldname
Lampranthus densipetalus	(L.Bolus) L.Bolus	Aizoaceae	L_DEN
Lampranthus holensis	L.Bolus	Aizoaceae	L_HOL	KV
Lampranthus uniflorus	(L.Bolus) L.Bolus	Aizoaceae	L_UNI
Lampranthus watermeyeri	(L.Bolus) N.E.Br.	Aizoaceae	L_WAT
Lapeirousia pyramidalis subsp. pyramidalis	(Lam.) Goldblatt	Iridaceae	L_PYR_PYR
Lapeirousia spec.		UNKNOWN	L_SPE_CF			unidentified species
Lapeirousia weiss		UNKNOWN	L_WEI_CF			unidentified species
Laperousia gelb		UNKNOWN	L_GEL_CF			unidentified species
Lasiosiphon pedunculatus	(Beyers) J.C.Manning & Boatwr.	Thymelaeaceae	L_PED	KV
Leipoldtia klaverensis	L.Bolus	Aizoaceae	L_KLA	KV	QS
Leipoldtia schultzei	(Schltr. & Diels) Friedrich	Aizoaceae	L_SCH
Leipoltia zart		UNKNOWN	L_ZAR_CF			unidentified species
Lepidium desertorum	Eckl. & Zeyh.	Brassicaceae	L_DES
Lessertia argentea	Harv.	Fabaceae	L_ARG
Lessertia diffusa	R.Br.	Fabaceae	L_DIF
Lessertia frutescens subsp. frutescens	(L.) Goldblatt & J.C.Manning	Fabaceae	L_FRU_FRU
Lessertia fruticosa	Lindl.	Fabaceae	L_FRU
Leucoptera oppositifolia	B.Nord.	Asteraceae	L_OPP	KV	QS
Leucoptera subcarnosa	B.Nord.	Asteraceae	L_SUB	KV	QS
Limonium teretifolium	L.Bolus	Plumbaginaceae	L_TER	KV	QS
Lotononis parviflora	(P.J.Bergius) D.Dietr.	Fabaceae	L_PAR
Lycium amoenum	Dammer	Solanaceae	L_AMO
Lycium cinereum	Thunb.	Solanaceae	L_CIN
Lycium oxycarpum	Dunal	Solanaceae	L_OXY
Lyperia tristis	(L.f.) Benth.	Scrophulariaceae	L_TRI
Malephora purpureo-crocea	(Haw.) Schwantes	Aizoaceae	M_PUR
Manochlamys albicans	(Aiton) Aellen	Amaranthaceae	M_ALB
Mesembryanthemum fastigiatum	Thunb.	Aizoaceae	M_FAS	KV
Mesembryanthemum guerichianum	Pax	Aizoaceae	M_GUE
Mesembryanthemum longistylum	DC.	Aizoaceae	M_LON
Mesembryanthemum nodiflorum	L.	Aizoaceae	M_NOD
Microloma sagittatum	(L.) R.Br.	Apocynaceae	M_SAG
Monilaria moniliformis	(Thunb.) Ihlenf. & S.Jörg.	Aizoaceae	M_MON	KV	QS
Monsonia crassicaulis	(Rehm) F.Albers	Geraniaceae	M_CRA
Monsonia spinosa	L'Hér.	Geraniaceae	M_SPI
Moraea deserticola	Goldblatt	Iridaceae	M_DES	KV
Moraea gedrehtes Blatt hart		UNKNOWN	M_GED_CF			unidentified species
Moraea knersvlaktensis	Goldblatt	Iridaceae	M_KNE	KV	QS
Moraea longipes	Goldblatt & J.C.Manning	Iridaceae	M_LONG	KV
Moraea miniata	Andrews	Iridaceae	M_MIN
Moraea serpentina	Baker	Iridaceae	M_SER
Moraeae gr. Früchte		UNKNOWN	M_GRO_CF			unidentified species
Muraltia obovata	DC.	Polygalaceae	M_OBO
Oedera silicicola	(K.Bremer) Anderb. & K.Bremer	Asteraceae	O_SIL	KV	QS
Oncosiphon grandiflorum	(Thunb.) Källersjö	Asteraceae	O_GRA
Oncosiphon suffruticosum	(L.) Källersjö	Asteraceae	O_SUF
Oophytum oviforme	(N.E.Br.) N.E.Br.	Aizoaceae	O_OVI	KV	QS
Ornithogalum Lachenaila Dreiecksblatt (ute)		UNKNOWN	O_DRE_CF			unidentified species
Ornithogalum Lachenalia stengelumfassend		UNKNOWN	O_STE_CF			unidentified species
Ornithogalum non-hallii		Hyacinthaceae	O_MIN_CF			fieldname
Ornithogalum pruinosum	F.M.Leight.	Hyacinthaceae	O_PRU
Ornithogalum spec.		Hyacinthaceae	O_SPE_CF			fieldname
Osteospermum amplectens	(Harv.) Norl.	Asteraceae	O_AMP
Osteospermum incanum subsp. incanum	Burm.f.	Asteraceae	O_INC_INC
Osteospermum microcarpum subsp. microcarpum	(Harv.) Norl.	Asteraceae	O_MIC_MIC
Osteospermum monstrosum	(Burm.f.) J.C.Manning & Goldblatt	Asteraceae	O_MON
Osteospermum nordenstamii	J.C.Manning & Goldblatt	Asteraceae	O_NOR	KV	QS
Osteospermum oppositifolium	(Aiton) Norl.	Asteraceae	O_OPP
Osteospermum pinnatum	(Thunb.) Norl.	Asteraceae	O_PIN
Osteospermum rigidum var. rigidum	Aiton	Asteraceae	O_RIG_RIG
Osteospermum sinuatum var. sinuatum	(DC.) Norl.	Asteraceae	O_SIN_SIN
Osteospermum spec. 3		Asteraceae	UNKNOWN_9			fieldname
Othonna arbuscula	(Thunb.) Sch.Bip.	Asteraceae	O_ARB
Othonna cakilifolia	DC.	Asteraceae	O_CAK	KV	QS
Othonna cuneata	DC.	Asteraceae	O_CUN
Othonna hallii	B.Nord.	Asteraceae	O_HAL	KV	QS
Othonna intermedia	Compton	Asteraceae	O_INT	KV	QS
Othonna retrofracta	Jacq.	Asteraceae	O_RET
Othonna spec nov. (similar to hallii)		Asteraceae	O_HAL_CF	KV	QS	fieldname
Othonna spec. 5		Asteraceae	UNKNOWN_10			fieldname
Othonna undulosa	(DC.) J.C.Manning & Goldblatt	Asteraceae	O_UND
Oxalis annae	F.Bolus	Oxalidaceae	O_ANN
Oxalis Fabaceae Bäumchen		UNKNOWN	O_FAB_CF			unidentified species
Oxalis flava var. fabifolia		Oxalidaceae	O_FAB_FAB			fieldname
Oxalis flava var. flava		Oxalidaceae	O_FLA_FLA			fieldname
Oxalis gracilis var. gracilis	Jacq.	Oxalidaceae	O_GRA_GRA
Oxalis obtusa	Jacq.	Oxalidaceae	O_OBT
Oxalis obtusa kahl		Oxalidaceae	O_KAH_CF			fieldname
Oxalis pes-caprae var. pes-caprae	L.	Oxalidaceae	O_PES_PES
Oxalis purpurea	L.	Oxalidaceae	O_PUR
Oxalis reclinata var. reclinata	Jacq.	Oxalidaceae	O_REC_REC
Oxalis senecta	T.M.Salter	Oxalidaceae	O_SEN
Oxalis sonderiana	(Kuntze) T.M.Salter	Oxalidaceae	O_SON
Pelargonium caroli-henrici	B.Nord.	Geraniaceae	P_CAR	KV	QS
Pelargonium crassipes	Harv.	Geraniaceae	P_CRA	KV
Pelargonium crithmifolium	Sm.	Geraniaceae	P_CRI
Pelargonium echinatum	Curtis	Geraniaceae	P_ECH
Pelargonium fulgidum	(L.) L'Hér.	Geraniaceae	P_FUL
Pelargonium grandicalcaratum	R.Knuth	Geraniaceae	P_GRA
Pelargonium karooicum	Compton & P.E.Barnes	Geraniaceae	P_KAR
Pelargonium leipoldtii	R.Knuth	Geraniaceae	P_LEI_LEI
Pelargonium praemorsum subsp. praemorsum	(Andrews) F.Dietr.	Geraniaceae	P_PRA_PRA
Pelargonium senecioides	L'Hér.	Geraniaceae	P_SEN
Pelargonium spec.		UNKNOWN	P_SPE_CF			unidentified species
Pentameris airoides subsp. airoides	Nees	Poaceae	P_AIR_AIR
Pentameris patula	(Nees) Steud.	Poaceae	P_PATU
Pentzia peduncularis	B.Nord.	Asteraceae	P_PED
Pharnaceum elongatum	(DC.) Adamson	Molluginaceae	P_ELO
Pharnaceum lanatum	Bartl.	Molluginaceae	P_LAN
Phyllobolus chrysophthalmus	Gerbaulet & Struck	Aizoaceae	P_CHR	KV
Phyllobolus congestus	(L.Bolus) Gerbaulet	Aizoaceae	P_CON		QS
Phyllobolus nitidus	(Haw.) Gerbaulet	Aizoaceae	P_NIT
Phyllobolus quartziticus	(L.Bolus) Gerbaulet	Aizoaceae	P_QUA		QS
Phyllobolus sinuosus	(L.Bolus) Gerbaulet	Aizoaceae	P_SIN
Phyllobolus spinuliferus	(Haw.) Gerbaulet	Aizoaceae	P_SPI
Phyllobolus trichotomus	(Thunb.) Gerbaulet	Aizoaceae	P_TRI
Polygala mossii	Exell	Polygalaceae	P_MOS
Polygala scabra	L.	Polygalaceae	P_SCA
Psilocaulon dinteri	(Engl.) Schwantes	Aizoaceae	P_DIN
Psilocaulon leptarthron	(A.Berger) N.E.Br.	Aizoaceae	P_LEP	KV
Pteronia ciliata	Thunb.	Asteraceae	P_CIL
Pteronia divaricata	(P.J.Bergius) Less.	Asteraceae	P_DIV
Pteronia glabrata	L.f.	Asteraceae	P_GLA
Pteronia heterocarpa	DC.	Asteraceae	P_HET	KV	QS
Pteronia paniculata	Thunb.	Asteraceae	P_PAN
Pteronia succulenta	Thunb.	Asteraceae	P_SUC	KV
Quaqua incarnata subsp. incarnata	(L.f.) Bruyns	Apocynaceae	Q_INC_INC
Quaqua mammillaris	(L.) Bruyns	Apocynaceae	Q_MAM
Rhynchopsidium pumilum	(L.f.) DC.	Asteraceae	R_PUM
Ruschia bolusiae	Schwantes	Aizoaceae	R_BOL
Ruschia burtoniae	L.Bolus	Aizoaceae	R_BUR
Ruschia dichtgedrungen		Aizoaceae	R_DIC_CF			fieldname
Ruschia grünes Polster		Aizoaceae	R_POL_CF			fieldname
Ruschia Knubbel Fensterrand		Aizoaceae	R_FEN_CF			fieldname
Ruschia leipoldtia-claverensis ähnlich		Aizoaceae	R_ÄHN_CF			fieldname
Ruschia spinosa	(L.) Dehn	Aizoaceae	R_SPI
Ruschia sternförmige Frucht		Aizoaceae	R_STE_CF			fieldname
Ruschia subsphaerica	L.Bolus	Aizoaceae	R_SUB
Ruschia turgida	(L.Bolus) Klak	Aizoaceae	R_TUR	KV
Ruschia versicolor	L.Bolus	Aizoaceae	R_VER
Ruschia viridifolia	L.Bolus	Aizoaceae	R_VIR
Salsola blattlos grün		Amaranthaceae	S_GRÜ_CF			fieldname
Salsola dicke Schlange flauschi		Amaranthaceae	S_DIC_CF			fieldname
Salsola grau		Amaranthaceae	S_GRA_CF			fieldname
Salsola grau kurzblatt		Amaranthaceae	S_KUR_CF			fieldname
Salsola Schlange		Amaranthaceae	S_SCH_CF			fieldname
Salsola seidig		Amaranthaceae	S_SEI_CF			fieldname
Salsola spec.		Amaranthaceae	S_SPE_CF			fieldname
Sarcocornia xerophila	(Toelken) A.J.Scott	Amaranthaceae	S_XER	KV	QS
Schismus schismoides	(Stapf ex Conert) Verboom & H.P.Linder	Poaceae	S_SCH
Searsia undulata	(Jacq.) T.S.Yi, A.J.Mill. & J.Wen	Anacardiaceae	S_UND
Sebaea pentandra var. pentandra	E.Mey.	Gentianaceae	S_PEN_PEN
Selago morrisii	Rolfe	Scrophulariaceae	S_MOR
Senecio arenarius	Thunb.	Asteraceae	S_ARE
Senecio bulbinifolius	DC.	Asteraceae	S_BUL
Senecio cardaminifolius	DC.	Asteraceae	S_CAR
Senecio fellig catkroitähnlich		UNKNOWN	S_CAT_CF			unidentified species
Senecio niveus	(Thunb.) Willd.	Asteraceae	S_NIV
Senecio sarcoides	C.Jeffrey	Asteraceae	S_SAR
Senecio sarcoides stemless		Asteraceae	S_STE_CF			fieldname
Septulina glauca	(Thunb.) Tiegh.	Loranthaceae	S_GLA
Sonchus oleraceus	L.	Asteraceae	S_OLE_CF
Spergularia bocconii	(Scheele) Asch. & Graebn.	Caryophyllaceae	S_BOC
Stipagrostis ciliata var. capensis	(Desf.) De Winter (Trin. & Rupr.) De Winter	Poaceae	S_CIL_CAP
Stipagrostis zeyheri subsp. zeyheri	(Nees) De Winter	Poaceae	S_ZEY_ZEY
Stoeberia frutescens	(L.Bolus) Van Jaarsv.	Aizoaceae	S_FRU
Tetragonia echinata	Aiton	Aizoaceae	T_ECHI
Tetragonia fruticosa	L.	Aizoaceae	T_FRUT
Tetragonia verrucosa	Fenzl	Aizoaceae	T_VER
Thesium lineatum	L.f.	Santalaceae	T_LIN
Thesium schmiedeliae	D. A. Zhigila & A. M. Muasya	Santalaceae	T_ALA_CF	KV
Thesium psilocaulonähnlich		UNKNOWN	T_PSI_CF			unidentified species
Thesium spinosum	L.f.	Santalaceae	T_SPI
Trachyandra falcata	(L.f.) Kunth	Asphodelaceae	T_FAL
Trachyandra haarig		Asphodelaceae	T_HAA_CF			fieldname
Trachyandra tortilis	(Baker) Oberm.	Asphodelaceae	T_TOR
Tribolium echinatum	(Thunb.) Renvoize	Poaceae	T_ECH
Tribolium pusillum	(Nees) H.P.Linder & Davidse	Poaceae	T_PUS
Tribolium utriculosum	(Nees) Renvoize	Poaceae	T_UTR	KV
Triglochin bulbosa subsp. bulbosa	L.	Juncaginaceae	T_BUL_BUL
Tylecodon kleines Bäumchen		Crassulaceae	T_BAU_CF			fieldname
Tylecodon occultans	(Toelken) Toelken	Crassulaceae	T_OCC	KV	QS
Tylecodon pearsonii	(Schönland) Toelken	Crassulaceae	T_PEA		QS
Tylecodon pygmaeus	(W.F.Barker) Toelken	Crassulaceae	T_PYG	KV	QS
Tylecodon reticulatus subsp. reticulatus	(L.f.) Toelken	Crassulaceae	T_RET_RET
Tylecodon tenuis	(Toelken) Bruyns	Crassulaceae	T_TEN	KV
Tylecodon wallichii subsp. wallichii	(Harv.) Toelken	Crassulaceae	T_WAL_WAL
Unidentified species 1		UNKNOWN	UNKNOWN_12			unidentified species
Unidentified species 2		UNKNOWN	UNKNOWN_14			unidentified species
Ursinia anthemoides subsp. anthemoides	(L.) Poir.	Asteraceae	U_ANT_ANT
Ursinia cakilefolia	DC.	Asteraceae	U_CAK
Ursinia calenduliflora	(DC.) N.E.Br.	Asteraceae	U_CAL
Ursinia chrysanthemoides	(Less.) Harv.	Asteraceae	U_CHR
Ursinia nana subsp. nana	DC.	Asteraceae	U_NAN_NAN
Vanzijlia annulata	(A.Berger) L.Bolus	Aizoaceae	V_ANN
Viscum capense	L.f.	Santalaceae	V_CAP
Wahlenbergia spec.		Campanulaceae	W_SPE_CF			fieldname
Wiborgia monoptera	E.Mey.	Fabaceae	W_MON
Xenoscapa fistulosa	(Spreng. ex Klatt) Goldblatt & J.C.Manning	Iridaceae	X_FIS
Zygophyllum cordifolium	L.f.	Zygophyllaceae	Z_COR
Zygophyllum cuneifolium	Eckl. & Zeyh.	Zygophyllaceae	Z_CUN
Zygophyllum foetidum	Schrad. & J.C.Wendl.	Zygophyllaceae	Z_FOE
Zygophyllum leptopetalum	E.Mey. ex Sond.	Zygophyllaceae	Z_LEP
Zygophyllum morgsana	L.	Zygophyllaceae	Z_MOR
Zygophyllum retrofractum	Thunb.	Zygophyllaceae	Z_RET
Zygophyllum teretifolium	Schltr.	Zygophyllaceae	Z_TER	KV	QS

## Sheet: Meta data
Specific island biogeographic and landscape features shape plant diversity and habitat specialism on edaphic quartz islands in an arid ocean
Scientific Reports
PM Eibes, U Schmiedel, J Oldeland, SDH Irl
Corresponding author and email: Pia Maria Eibes, eibes@geo.uni-frankfurt.de
